# Supplementary material for: Increased homeostatic cytokines and stability of HIV-infected memory CD4 T-cells identify individuals with suboptimal CD4 T-cell recovery on-ART
Source: PLoS Pathog. 2021 Aug 27;17(8):e1009825. doi: 10.1371/journal.ppat.1009825 (PMC8397407; doi:10.1371/journal.ppat.1009825)
Supplement: S6 Table — (XLSX) [file ppat.1009825.s018.xlsx]

## Sheet: Pre-ART
		%CD4								Absolute CD4								%CD4 Ki67								%CD4 PD-1								%CD4 TIGIT									%CD8
		Naïve		CM		TM		EM		Naïve		CM		TM		EM		Naïve		CM		TM		EM		Naïve		CM		TM		EM		Naïve		CM		TM		EM			Naïve		CM		TM		EM
	Study ID	IR	ISR	IR	ISR	IR	ISR	IR	ISR	IR	ISR	IR	ISR	IR	ISR	IR	ISR	IR	ISR	IR	ISR	IR	ISR	IR	ISR	IR	ISR	IR	ISR	IR	ISR	IR	ISR	IR	ISR	IR	ISR	IR	ISR	IR	ISR	Study ID	IR	ISR	IR	ISR	IR	ISR	IR
Pre-ART (PBMCs)
	2	18.8		62.9		9.51		4.87		91.0065		339.687		3.08489		29.1635		1.72		6.7		12.8		10.6		3.83		26.2		73.4		81.5		3.58		11.6		23		15.7		2	5.35		5.18		75.3		4.77
	4		15.5		45.6		22.4		11.4		26.4937		123.222		1.84922		23.3242		1.67		5.36		7.18		8.39		2.71		33.1		67.6		42.7		3.39		34.4		63.8		26.8	4		8.24		3.9		31.6
	6		16.2		41.4		26.1		7.47		22.446		126.6		1.7226		20.6573		2		7.24		4.27		5.1		6.35		53.3		66.4		92.1		4.48		40.2		55.9		55.6	6		9.67		2.71		26.7
	7		2.56		18.3		8.45		55.3		0.833188		6.21328		0.459292		15.3925				14.5		8.99		10.3				51.3		89.9		99.7				40.4		41.6		20.4	7		48.4		7.91		9.29
	9	38.2		21.3		8.9		25.1		173.907		143.454		13.4092		124.112		0.991		8.19		7.9		5.42		1.56		36.5		74		66.6		4.22		27.1		44.1		18.5		9	16.2		1.35		19		5.39
	10	31.6		26.2		9.16		23.2		118.374		128.181		25.9172		89.7485		4.33		9.84		8.6		3.92		4.8		47.2		63.1		64.4		3.1		14.3		26.1		10.1		10	6.82		3.02		19		15.2
	11	50.4		27.6		6.41		12.4		244.8		164.364		6.03483		66.5778		0.904		13.5		16.7		7.08		2.58		35.9		67.5		91.4		1.21		19.3		28.3		38.7		11	18.4		7.58		46.5		14
	13		0.305		5.7		11.6		72.8		0.166581		7.38572		1.66581		36.445				12.5		7.12		4.03				68.4		75.8		85				38.8		38		10.3	13		1.13		0.76		11.5
	15	26.1		23.9		12.7		32.2		101.682		150.542		6.25127		134.26		1.59		6.76		9.19		4.67		2.19		63.3		75		84.7		4.63		34		60		32.3		15	3.64		2.36		41.3		33.1
	17	58.3		20		9.82		4.05		113.856		59.179		11.6928		6.7369		2.4		8.69		12.5		9.63		5.49		27.5		55.1		52.8		2.88		14.4		33.2		19.5		17	4.77		3.28		49.7		9.6
	19	38.8		28.9		21.1		6.37		189.682		246.341		10.3331		34.95		0.307		1.2		1.25		2.32		2.39		16.4		59.7		65		1.32		15.6		28.7		22.4		19	18.4		4.18		37.5		8.02
	21	16.5		36.5		28.4		12.6		77.2893		310.811		2.54546		67.3361		1.98		9		33.7		41.4		7.62		23.9		78.6		75.6		2.22		10.6		23.3		24.1		21	0.742		3.7		68		22.1
	22		52.5		24		11.2		7.1		69.9738		48.0435		2.2216		11.8455		3.33		7.92		7.36		13.8		4.67		53		68.6		71.4		3.57		39.9		53.9		33.5	22		16.3		1.62		16.7
	25		27.6		34.1		21.9		8.21		48.1913		100.979		4.94048		18.4469		1.49		7.05		4.97		10.8		2.84		47.9		58.6		78.5		4.19		40.4		51.7		33.7	25		6.26		4.86		54.2
	26		11.8		37.7		31.2		13.5		11.7		67.3423		1.7355		16.0618		3.28		6.02		4.43		10		3.06		45.5		67.9		81.6		4.27		28.8		51.5		43	26		5.15		2		38.2
	27	36.7		30.6		17		8.27		159.645		216.245		17.1825		39.2009		0.981		6.66		4.22		5.23		2.49		32.4		58.4		68.4		1.2		10.6		16.6		10.7		27	21.2		2.32		35.6		4.79
	75		3.2		30.6		46.6		10.1										1.78		9.23		3.76		8.08		12.1		91.7		76.2		72.5		3.75		47.3		20.7		7.89	75		2.21		2.55		51.8
	79		31.5		35		28.7		2.12										0.611		7.42		3.26		6.82		1.15		78.1		72		52.3		1.68		66.7		68.9		67	79		9.41		2.18		46.4
	87	28.5		48.6		16.2		4.7										0.939		2.76		2.9		2.47		2.49		44.9		50.4		56.2		1.96		15.8		20.2		8.83		87	18.7		2.17		35.2		3.83
[truncated: 25 more columns]

## Sheet: On-ART
		%CD4								Absolute CD4								%CD4 Ki67								%CD4 PD-1								%CD4 TIGIT									%CD8
		Naïve		CM		TM		EM		Naïve		CM		TM		EM		Naïve		CM		TM		EM		Naïve		CM		TM		EM		Naïve		CM		TM		EM			Naïve		CM		TM		EM
	Study ID	IR	ISR	IR	ISR	IR	ISR	IR	ISR	IR	ISR	IR	ISR	IR	ISR	IR	ISR	IR	ISR	IR	ISR	IR	ISR	IR	ISR	IR	ISR	IR	ISR	IR	ISR	IR	ISR	IR	ISR	IR	ISR	IR	ISR	IR	ISR	Study ID	IR	ISR	IR	ISR	IR	ISR	IR
On-ART (PBMCs)	1	34.1		50.4		6.7		3.16		345.644		737.765		7.88164		82.524		0.814		2.22		1.49		3.26		3.69		33.5		65.3		59.3		0.52		2.86		8.85		3.47		1	41.7		1.58		7.36		7.04
	2	27.3		53.4		9.24		6.2		285.85		640.582		18.0591		82.7025		0.378		1.69		1.99		2.21		3.07		34.4		69.7		81.2		0.346		1.48		4.51		2.96		2	10.9		2.9		27.7		6.56
	3		41.5		42.5		8.82		3.42		134.897		170.288		1.69613		20.5189		0.677		5.45		4.53		5.99		3.62		46.1		60.4		56.8		2.84		25.3		35.7		10.6	3		4.45		0.896		16.1
	4		13.9		34.4		19.7		20.9		47.2838		219.307		17.2305		109.818		0.689		1.83		2.89		2.87		2.2		40.8		57.5		57.7		4.97		16.7		31.3		2.24	4		8.41		3.28		32.3
	5		21.9		58.2		10.3		3.28		61.8394		226.773		2.75056		27.2944		0.915		3.77		3.6		4.37		5.09		60.3		78.2		75.7		1.64		13.2		26.9		2.83	5		9.14		9.99		24.8
	6		28.3		37.8		23.3		5.97		73.1599		168.632		3.80758		23.4585		0.503		2.18		3.2		6.93		3.09		49.2		76.7		85.6		3.06		21.9		38.3		22.1	6		26.6		5.28		36
	7		8.77		47.9		23.4		14.7		12.8694		116.341		1.08287		33.133		0.901		5.24		4.1		5.04		5.86		57.9		78.9		92.5		1.06		9.42		10.1		1.29	7		34.4		5.38		13.4
	8		38.7		27.2		13.8		12.4		155.156		231.803		16.0557		76.9574		0.923		4.66		2.24		2.06		13.8		58.9		78.6		83.3		0.941		4.61		5.6		7.02	8		27.6		0.513		9.84
	9	47.4		20.1		8.07		17.2		290.644		166.423		20.0932		131.639		1.57		5.7		3.19		2.76		3.52		41		55.9		43.5		0.927		6.84		20.6		1.19		9	31.9		0.582		6.91		1.56
	10	30.4		40.9		11		9.16		179.928		316.015		18.8496		91.5748		0.585		2.56		2.51		2.59		3.24		41.4		70.1		58.3		0.956		5.99		9		0.96		10	16.4		3.29		21.5		6.45
	11	44.7		29.7		11.9		9.58		373.355		342.211		22.4013		89.4416		0.404		2.03		1.83		1.76		1.32		45.4		76.1		83		0.74		11.7		15		3.04		11	31.6		5.56		31.8		14.1
	12		9.06		36		18.9		25.6		33.3592		213.885		12.6224		127.304		0.849		3.5		2.48		3.18		4.98		68.6		89.2		94.4		1.66		9.3		8.58		1.25	12		5.52		2.77		21.2
	13		33.6		24.4		13.1		18.5		55.778		60.4563		3.6406		45.2099		0.679		5.5		4.43		5.03		6.51		59.1		86.5		92.8		2.06		16.1		24.8		2.6	13		9.05		0.656		13.3
	14	11.4		30.9		25.5		22.3		102.399		518.282		22.2024		300.752		0.719		7.48		2.79		3		6.09		41.6		54.7		46.8		2.88		17.9		29.2		13		14	9.27		1.78		24.1		8.28
	15	29.1		33.6		11.9		15.9		142.817		242.183		7.6942		128.543		0.851		3.16		2.48		1.17		2.55		44.6		67.8		77		0.449		5.16		10.1		0.924		15	7.91		3.18		33.5		37.3
	16		9.79		36.7		28.8		13.1		46.314		326.401		31.8222		89.5105		0.735		3.33		1.92		2.62		6.79		67.4		80.8		92		2.25		13.5		17.1		2.6	16		5.14		1.85		33.8
	17	42.7		34		14.5		2.56		258.336		297.124		34.6944		21.9808		1.24		3.31		2.22		7.1		4.35		40.1		64.3		60		1.27		6.91		14.2		2.74		17	13.1		1.59		12.6		2.45
	18		10.6		44.2		20.7		13.6		23.4384		168.14		8.738		55.0031		2.21		5.18		3.96		5.12		6.93		58.3		79.2		77.3		6.05		18.7		33.2		6.6	18		7.96		3.78		37.7
	19	34		34.6		20.4		6.5		219.09		357.267		13.9302		55.8876		0.62		3.75		2.66		6.24		2.37		37.4		63.8		67.9		0.907		9.98		16.3		10.6		19	27.6		5.05		25.3		2.22
	20		4.01		31.9		25.4		32.8		7.918		121.218		1.60928		81.6949		1.62		4.13		4.52		3.56		6.7		35.6		72.3		45.8		2.54		11.8		20		2.91	20		2.4		7.85		27.9
	22		56		27.6		10.2		2.57		271.955		191.716		6.0878		19.723		0.917		4.94		3.65		7.87		3.02		37.7		79		83.5		0.923		14.3		17.6		5.61	22		45		1.66		8.66
	23		16.5		31.6		11.8		23.2		101.66		259.9		53.0426		174.138		0.763		6.67		6.77		4.81		7.25		54.1		87.2		94.6		4.58		18.3		25.7		1.82	23		7.13		0.947		18.8
	24		46.4		31.8		9.92		7.82		200.688		194.399		4.9728		40.864		0.761		11		12		6.68		2.29		37		60.2		65.9		1.21		9.95		20.6		13.5	24		23		2.43		12.2
	25		35.8		39.7		15.7		4.81		137.497		214.081		7.5834		22.5223		0.768		3.43		4.27		3.79		3.12		26.4		45.1		79.8		1.25		15.2		31.2		23.7	25		29.7		21.9		29.1
	26		14.1		44.7		24.5		13.4		39.566		194.413		1.91868		33.5826		1.7		2.5		3.47		7.85		3.53		47.1		67		88.8		1.77		16.8		26.7		17.5	26		13.5		4.41		35.5
	27	42.2		46.5		4.71		2.26		220.286		277.295		4.92218		21.1258		0.476		4.83		3.49		4.5		3.55		43.3		75.8		76.9		0.956		11.6		12.8		10.7		27	48.4		4.17		15.8		3.72
	28	37.9		42.9		8.55		7.08		247.008		351.861		8.4992		49.9779		0.463		2.37		3.3		6.41		4.39		46.4		62.7		75.5		2.87		24		42.2		20.7		28	23.9		1.5		15.3		8.35
	29		8.74		67.6		15.9		4.36		24.0833		239.939		2.9149		14.483		1.96		4.1		5.37		8.11		11		51.6		64.9		73.6		4.04		23.4		36.2		24.2	29		8.44		25		39.8
	75		42.6		18		30		4.72										0.149		1.35		2.85		9.54		5.87		60.3		78.5		63.7		1.41		45		58.1		49.9	75		19.2		1.24		31.8
	79		48.9		25.3		21.4		1.86										0.293		1.66		0.525		0.597		2.25		59.9		53		82.2		4.17		43.5		47.3		35.2	79		41.8		1.7		20.9
	87	33.6		44.2		17.2		2.07										0.364		1.17		1.97		0.748		1.99		33.6		58.7		41.8		3.15		17.6		23.2		20.1		87	42.6		3.36		24.3		4
[truncated: 25 more columns]
